# Supplementary material for: A novel value-based multi-criteria decision making approach to evaluate new technology adoption in SMEs
Source: PeerJ Comput Sci. 2022 Dec 9;8:e1184. doi: 10.7717/peerj-cs.1184 (PMC9748816; doi:10.7717/peerj-cs.1184)
Supplement: Supplemental Information 1 [file peerj-cs-08-1184-s001.xls]

## Sheet: MCMD Template
	Name of Company
		Parameter 1		Parameter 2		Parameter 3		Parameter 4		Parameter 5		Parameter 6		Parameter 7		Parameter 8		Parameter 9		Parameter 10		Priority	Rank
	% weight applied	10		10		10		10		10		10		10		10		10		10					This is a live template
#	List of technology alternatives	customer experience (ease of use)		Value to Business and Organization fit		Ease of Implementation and its associated cost		Time and Cost saving with Technology		Increase in productivity		Cost and Time for Training		Transaction and Technical Support		Security and Realibility		Tactic Advantage		Strategic Advantage					1. Input the parameter value on a sclae of 10 in columns in Yellow color. 2. The corresponding weight vale will be calculated automatically in coloums in blue color. 3. The weights of individual parameters can be adjusted. The values can be changed in clumn in Orange color. 4. The final priority weight will calculated automatically in Column W (marked in Grey color.
1	Customer Relationship Management (CRM)		0		0		0		0		0		0		0		0		0		0	0
2	Payment Processing System		0		0		0		0		0		0		0		0		0		0	0
3	Cybersecurity Solution		0		0		0		0		0		0		0		0		0		0	0
4	Project Management Platform		0		0		0		0		0		0		0		0		0		0	0
5	Cloud Computing		0		0		0		0		0		0		0		0		0		0	0
6	Blockchain		0		0		0		0		0		0		0		0		0		0	0
7	Inventory Management Software		0		0		0		0		0		0		0		0		0		0	0
8	Social Media		0		0		0		0		0		0		0		0		0		0	0
9	Business Website		0		0		0		0		0		0		0		0		0		0	0
10	Customer Interaction Management		0		0		0		0		0		0		0		0		0		0	0
11	Location-Based Technology		0		0		0		0		0		0		0		0		0		0	0
	All parameter value on a scale of 10

## Sheet: Company A
	COMPANY A
		Parameter 1		Parameter 2		Parameter 3		Parameter 4		Parameter 5		Parameter 6		Parameter 7		Parameter 8		Parameter 9		Parameter 10		Priority	Total Weight (100)
	% weight applied	10		10		10		10		10		10		10		10		10		10
#	List of technology alternatives	customer experience (ease of use)		Value to Business and Organization fit		Ease of Implementation and its associated cost		Time and Cost saving with Technology		Increase in productivity		Cost and Time for Training		Transaction and Technical Support		Security and Realibility		Tactic Advantage		Strategic Advantage
1	Customer Relationship Management (CRM)	2	0.2	7	0.7	2	0.2	3	0.3	8	0.8	4	0.4	5	0.5	4	0.4	1	0.1	5	0.5	4.1	11
2	Payment Processing System	8	0.8	8	0.8	6	0.6	5	0.5	7	0.7	6	0.6	5	0.5	9	0.9	5	0.5	4	0.4	6.3	1
3	Cybersecurity Solution	7	0.7	3	0.3	4	0.4	7	0.7	4	0.4	2	0.2	6	0.6	2	0.2	7	0.7	2	0.2	4.4	10
4	Project Management Platform	6	0.6	8	0.8	8	0.8	3	0.3	5	0.5	4	0.4	4	0.4	5	0.5	4	0.4	8	0.8	5.5	4
5	Cloud Computing	4	0.4	5	0.5	2	0.2	5	0.5	5	0.5	7	0.7	6	0.6	7	0.7	4	0.4	6	0.6	5.1	6
6	Blockchain	5	0.5	2	0.2	5	0.5	4	0.4	4	0.4	5	0.5	2	0.2	4	0.4	8	0.8	5	0.5	4.4	9
7	Inventory Management Software	3	0.3	4	0.4	7	0.7	6	0.6	6	0.6	6	0.6	8	0.8	5	0.5	5	0.5	7	0.7	5.7	3
8	Social Media	5	0.5	5	0.5	2	0.2	4	0.4	3	0.3	9	0.9	3	0.3	4	0.4	5	0.5	5	0.5	4.5	8
9	Business Website	9	0.9	6	0.6	7	0.7	6	0.6	5	0.5	4	0.4	7	0.7	6	0.6	6	0.6	4	0.4	6	2
10	Customer Interaction Management	7	0.7	4	0.4	5	0.5	7	0.7	5	0.5	3	0.3	4	0.4	3	0.3	5	0.5	4	0.4	4.7	7
11	Location-Based Technology	4	0.4	3	0.3	6	0.6	6	0.6	7	0.7	7	0.7	4	0.4	8	0.8	3	0.3	5	0.5	5.3	5
	All parameter value on a scale of 10

## Sheet: Company B
	COMPANY B
		Parameter 1		Parameter 2		Parameter 3		Parameter 4		Parameter 5		Parameter 6		Parameter 7		Parameter 8		Parameter 9		Parameter 10		Priority	Total Weight (100)
	% weight applied	10		10		10		10		10		10		10		10		10		10
#	List of technology alternatives	customer experience (ease of use)		Value to Business and Organization fit		Ease of Implementation and its associated cost		Time and Cost saving with Technology		Increase in productivity		Cost and Time for Training		Transaction and Technical Support		Security and Realibility		Tactic Advantage		Strategic Advantage
1	Customer Relationship Management (CRM)	5	0.5	6	0.6	6	0.6	4	0.4	8	0.8	3	0.3	2	0.2	4	0.4	8	0.8	5	0.5	5.1	6
2	Payment Processing System	2	0.2	4	0.4	6	0.6	5	0.5	6	0.6	2	0.2	3	0.3	4	0.4	9	0.9	5	0.5	4.6	10
3	Cybersecurity Solution	2	0.2	6	0.6	4	0.4	6	0.6	8	0.8	5	0.5	7	0.7	4	0.4	2	0.2	5	0.5	4.9	8
4	Project Management Platform	3	0.3	3	0.3	5	0.5	4	0.4	7	0.7	9	0.9	5	0.5	5	0.5	7	0.7	7	0.7	5.5	5
5	Cloud Computing	3	0.3	2	0.2	6	0.6	6	0.6	8	0.8	9	0.9	8	0.8	7	0.7	5	0.5	9	0.9	6.3	3
6	Blockchain	9	0.9	4	0.4	7	0.7	3	0.3	8	0.8	9	0.9	7	0.7	4	0.4	6	0.6	9	0.9	6.6	1
7	Inventory Management Software	4	0.4	5	0.5	5	0.5	2	0.2	6	0.6	4	0.4	8	0.8	2	0.2	5	0.5	9	0.9	5	7
8	Social Media	9	0.9	9	0.9	7	0.7	5	0.5	3	0.3	7	0.7	9	0.9	6	0.6	7	0.7	3	0.3	6.5	2
9	Business Website	7	0.7	8	0.8	2	0.2	6	0.6	2	0.2	8	0.8	6	0.6	4	0.4	2	0.2	3	0.3	4.8	9
10	Customer Interaction Management	8	0.8	3	0.3	7	0.7	2	0.2	6	0.6	9	0.9	7	0.7	6	0.6	6	0.6	4	0.4	5.8	4
11	Location-Based Technology	3	0.3	7	0.7	4	0.4	5	0.5	5	0.5	6	0.6	2	0.2	3	0.3	2	0.2	5	0.5	4.2	11
	All parameter value on a scale of 10
